# Supplementary material for: Penn Access Summer Scholars program: a mixed method analysis of a virtual offering of a premedical diversity summer enrichment program
Source: Med Educ Online. 2021 Mar 31;26(1):1905918. doi: 10.1080/10872981.2021.1905918 (PMC8018359; doi:10.1080/10872981.2021.1905918)
Supplement: Supplemental Material [file ZMEO_A_1905918_SM6294.zip]

Archive with 4 entries (3 files):
- supplementary files/
- supplementary files/S1 Supplemental Information.docx
- supplementary files/S2 Supplemental Information.docx
- supplementary files/S3 Supplemental Information.docx
